# Supplementary material for: Does Protein Ingestion Timing Affect Exercise-Induced Adaptations? A Systematic Review with Meta-Analysis
Source: Nutrients. 2025 Jun 21;17(13):2070. doi: 10.3390/nu17132070 (PMC12250900; doi:10.3390/nu17132070)
Supplement: Supplementary file 1 [file nutrients-17-02070-s001.zip]

Archive with 1 entries (1 files):
- nutrients-3606827-supplementary.pdf
